# Supplementary material for: Evidence for Inhibitory Perturbations on the Amplitude, Gating, and Hysteresis of A-Type Potassium Current, Produced by Lacosamide, a Functionalized Amino Acid with Anticonvulsant Properties
Source: Int J Mol Sci. 2022 Jan 21;23(3):1171. doi: 10.3390/ijms23031171 (PMC8835568; doi:10.3390/ijms23031171)
Supplement: Supplementary file 1 [file ijms-23-01171-s001.zip]

Archive with 1 entries (1 files):
- ijms-1522991-supplementary.pdf
